# Supplementary material for: Ligation-induced DNA self-assembly
Source: Nucleic Acids Res. 2025 Jul 4;53(12):gkaf570. doi: 10.1093/nar/gkaf570 (PMC12231581; doi:10.1093/nar/gkaf570)
Supplement: gkaf570_Supplemental_Files [file gkaf570_supplemental_files.zip]

Archive with 2 entries (2 files):
- SI.pdf
- SI_Sequences.xlsx
