# Supplementary material for: Ligation-induced DNA self-assembly
Source: Nucleic Acids Res. 2025 Jul 4;53(12):gkaf570. doi: 10.1093/nar/gkaf570 (PMC12231581; doi:10.1093/nar/gkaf570)
Supplement: gkaf570_Supplemental_Files [file gkaf570_supplemental_files.zip › SI_Sequences.xlsx]

## Sheet: 6×6 lattice
6×6 lattice-1	ATAGATGTGGTGGCAGTTTTT
6×6 lattice-2	CTGCCACCTGAACGTTACCGT
6×6 lattice-3	AACGTTCACCTATCCGACGAT
6×6 lattice-4	CGGATAGGACATCTATTTTTT
6×6 lattice-5	TTGCATGTGGTTTAAGTTTTT
6×6 lattice-6	CTTAAACCTGCATTGGCAGAA
6×6 lattice-7	CCAATGCACCATGTAGAACCT
6×6 lattice-8	CTACATGGACATGCAAACGGT
6×6 lattice-9	AGGCCAGTGGACACTGTTTTT
6×6 lattice-10	CAGTGTCCTGGACAGACCGAA
6×6 lattice-11	TCTGTCCACCTCTCTTGCAAT
6×6 lattice-12	AAGAGAGGACTGGCCTTTCTG
6×6 lattice-13	TAGCTGGTGGCGCCTATTTTT
6×6 lattice-14	TAGGCGCCTGCTTGAAGAGCT
6×6 lattice-15	TTCAAGCACCGACCTGTGTAA
6×6 lattice-16	CAGGTCGGACCAGCTATTCGG
6×6 lattice-17	TATAGCGTGGTTGCGATTTTT
6×6 lattice-18	TCGCAACCTGGCCTCAAAGTG
6×6 lattice-19	TGAGGCCACCACGTCCGGAAG
6×6 lattice-20	GGACGTGGACGCTATAAGCTC
6×6 lattice-21	GTCTTGGTGGTCTCCTTTTTT
6×6 lattice-22	AGGAGACCTGTCGAAATTTTT
6×6 lattice-23	TTTCGACACCGACGACATAGA
6×6 lattice-24	GTCGTCGGACCAAGACCACTT
6×6 lattice-25	GAAACAGTGGAAGGCAATCGT
6×6 lattice-26	TGCCTTCCTGTAGCTTGACTG
6×6 lattice-27	AAGCTACACCTATCTGCTGAT
6×6 lattice-28	CAGATAGGACTGTTTCTTTTT
6×6 lattice-29	TCCTAGGTGGCGTTGGAGGTT
6×6 lattice-30	CCAACGCCTGGCTGAAAGGCG
6×6 lattice-31	TTCAGCCACCGAGCTTTATGG
6×6 lattice-32	AAGCTCGGACCTAGGACAGTC
6×6 lattice-33	AACGGAGTGGCTCAGTATTGC
6×6 lattice-34	ACTGAGCCTGCAAATCGAGGC
6×6 lattice-35	GATTTGCACCAACTTACAACT
6×6 lattice-36	TAAGTTGGACTCCGTTCGCCT
6×6 lattice-37	AGAAACGTGGTATCTGTTACA
6×6 lattice-38	CAGATACCTGAGCCGGCGTCT
6×6 lattice-39	CCGGCTCACCTAAATGCATTA
6×6 lattice-40	CATTTAGGACGTTTCTGCCTC
6×6 lattice-41	AACAGCGTGGTTTCTACTTCC
6×6 lattice-42	TAGAAACCTGAACATTAGATC
6×6 lattice-43	AATGTTCACCTGTGAACCAAC
6×6 lattice-44	TTCACAGGACGCTGTTAGACG
6×6 lattice-45	GGCGCTGTGGCGAAACTCTAT
6×6 lattice-46	GTTTCGCCTGTTGTTTTTTTT
6×6 lattice-47	AAACAACACCTGAGCTCGAGT
6×6 lattice-48	AGCTCAGGACAGCGCCGATCT
6×6 lattice-49	ATTGTGGTGGTACGCGATCAG
6×6 lattice-50	CGCGTACCTGCTCTTGTTAGG
6×6 lattice-51	CAAGAGCACCTCATCCTCCTC
6×6 lattice-52	GGATGAGGACCACAATTTTTT
6×6 lattice-53	CGCTATGTGGTCGCCTCCATA
6×6 lattice-54	AGGCGACCTGGATTTATAACA
6×6 lattice-55	TAAATCCACCTCATCTCGATG
6×6 lattice-56	AGATGAGGACATAGCGCCTAA
6×6 lattice-57	TAGGCCGTGGCCAATCAGTTG
6×6 lattice-58	GATTGGCCTGGCTCTAAGCTT
6×6 lattice-59	TAGAGCCACCGGTTAGAAACG
6×6 lattice-60	CTAACCGGACGGCCTATGTTA
6×6 lattice-61	GTCTTTGTGGAGAAGATAATG
6×6 lattice-62	TCTTCTCCTGGAAAGCTAAGG
6×6 lattice-63	GCTTTCCACCTAGTGCGAACC
6×6 lattice-64	GCACTAGGACAAAGACAAGCT
6×6 lattice-65	CCGTCGGTGGCTCGAGGTTGG
6×6 lattice-66	CTCGAGCCTGACGGCTTCCTG
6×6 lattice-67	AGCCGTCACCTGGACAGATCT
6×6 lattice-68	TGTCCAGGACCGACGGCCTTA
6×6 lattice-69	GAGCCTGTGGTATGGAACTCG
6×6 lattice-70	TCCATACCTGGCGGCTTTTTT
6×6 lattice-71	AGCCGCCACCGGTTTCTCCGC
6×6 lattice-72	GAAACCGGACAGGCTCCAGGA
6×6 lattice-73	CCGTTGGTGGAGGCTTGAGGA
6×6 lattice-74	AAGCCTCCTGCCTGCCTTTAC
6×6 lattice-75	GGCAGGCACCTATGAAGCGCG
6×6 lattice-76	TTCATAGGACCAACGGTTTTT
6×6 lattice-77	GTACAAGTGGCGCCGGCATCG
6×6 lattice-78	CCGGCGCCTGCCTAGAGTAAC
6×6 lattice-79	TCTAGGCACCGGCACCGACGG
6×6 lattice-80	GGTGCCGGACTTGTACGTAAA
6×6 lattice-81	ACGAGCGTGGCGAGTGCGTTT
6×6 lattice-82	CACTCGCCTGTCTTTACATGC
6×6 lattice-83	TAAAGACACCGGCGAGAGGCG
6×6 lattice-84	CTCGCCGGACGCTCGTGTTAC
6×6 lattice-85	GGACAGGTGGCCATACGGTTC
6×6 lattice-86	GTATGGCCTGAATATGGAGAT
6×6 lattice-87	CATATTCACCTGAGGATACTC
6×6 lattice-88	TCCTCAGGACCTGTCCGCATG
6×6 lattice-89	CATGAAGTGGCTAGGCAGATC
6×6 lattice-90	GCCTAGCCTGACTCAGACAAC
6×6 lattice-91	CTGAGTCACCTGGAGGCCTAG
6×6 lattice-92	CCTCCAGGACTTCATGATCTC
6×6 lattice-93	GTTACAGTGGCGCCATGCGGA
6×6 lattice-94	ATGGCGCCTGATATACTTTTT
6×6 lattice-95	GTATATCACCATGACTAACTA
6×6 lattice-96	AGTCATGGACTGTAACGTTGT
6×6 lattice-97	CCGACGGTGGTAGTCTCGCGC
6×6 lattice-98	AGACTACCTGTAGCCGGTTTC
6×6 lattice-99	CGGCTACACCACAGGCTCTGC
6×6 lattice-100	GCCTGTGGACCGTCGGTTTTT
6×6 lattice-101	CTGACCGTGGCAGATTCCGTC
6×6 lattice-102	AATCTGCCTGTCTTTCAGCAG
6×6 lattice-103	GAAAGACACCTGTTACGAGCC
6×6 lattice-104	GTAACAGGACGGTCAGGAAAC
6×6 lattice-105	GTCCGAGTGGAGTCACCGCCT
6×6 lattice-106	GTGACTCCTGTGAGTGCAAGA
6×6 lattice-107	CACTCACACCGTTGTGTTAAA
6×6 lattice-108	CACAACGGACTCGGACCTGCT
6×6 lattice-109	AATCGTGTGGTCTCCAGAGTA
6×6 lattice-110	TGGAGACCTGATGACCTACCT
6×6 lattice-111	GGTCATCACCTGGATGTAGCA
6×6 lattice-112	CATCCAGGACACGATTTCTTG
6×6 lattice-113	TGGACGGTGGTCGAAGCTAGG
6×6 lattice-114	CTTCGACCTGACCGTACGGTC
6×6 lattice-115	TACGGTCACCTTGCGTTCTGT
6×6 lattice-116	ACGCAAGGACCGTCCAAGGTA
6×6 lattice-117	CATGAAGTGGTGAACCTAGTT
6×6 lattice-118	GGTTCACCTGAGCAACTTTTT
6×6 lattice-119	GTTGCTCACCTGCTGACCATG
6×6 lattice-120	TCAGCAGGACTTCATGGACCG
6×6 lattice-121	CAAGCTGTGGCGGCTCGCAGA
6×6 lattice-122	GAGCCGCCTGCCGGCAAGTCT
6×6 lattice-123	TGCCGGCACCTAGGCCTTTTT
6×6 lattice-124	GGCCTAGGACAGCTTGTTTTT
6×6 lattice-125	CCTCACGTGGCTCGAAGGCTC
6×6 lattice-126	TTCGAGCCTGGCCGACACGTT
6×6 lattice-127	GTCGGCCACCACCTAGTTTTT
6×6 lattice-128	CTAGGTGGACGTGAGGAGACT
6×6 lattice-129	TGACCAGTGGCGACCATTTAA
6×6 lattice-130	TGGTCGCCTGCGCAACTCCGT
6×6 lattice-131	GTTGCGCACCGGCACCTTTTT
6×6 lattice-132	GGTGCCGGACTGGTCAAACGT
6×6 lattice-133	TCATTCGTGGACACATTGCTA
6×6 lattice-134	ATGTGTCCTGTTGACGAGCTC
6×6 lattice-135	CGTCAACACCTGGCCGTTTTT
6×6 lattice-136	CGGCCAGGACGAATGAACGGA
6×6 lattice-137	AATCCTGTGGTTATTTACAGA
6×6 lattice-138	AAATAACCTGGTAGTGCATAT
6×6 lattice-139	CACTACCACCAGACTCTTTTT
6×6 lattice-140	GAGTCTGGACAGGATTGAGCT
6×6 lattice-141	CCTTAGGTGGCCTTGGCATGG
6×6 lattice-142	CCAAGGCCTGTGCGCATTTTT
6×6 lattice-143	TGCGCACACCATCTCATTTTT
6×6 lattice-144	TGAGATGGACCTAAGGATATG

## Sheet: 4×4 lattice
14-T	TAGGCGCCTGCTTGAATTTTT
38-T	CAGATACCTGAGCCGGTTTTT
62-T	TCTTCTCCTGGAAAGCTTTTT
75-T	GGCAGGCACCTATGAATTTTT
79-T	TCTAGGCACCGGCACCTTTTT
83-T	TAAAGACACCGGCGAGTTTTT
86-T	GTATGGCCTGAATATGTTTTT
87-T	CATATTCACCTGAGGATTTTT

## Sheet: 2×2 lattice
2×2 lattice-1_5nt	TGGATGGTGGATCTCCTTTTT
2×2 lattice-2_5nt	GGAGATCCTGTAGCAAGACCG
2×2 lattice-3_5nt	TTGCTACACCCTGAGGTACAG
2×2 lattice-4_5nt	CCTCAGGGACCATCCATTTTT
2×2 lattice-5_5nt	AACGCGGTGGGACCGGTTTTT
2×2 lattice-6_5nt	CCGGTCCCTGTAATGGTTTTT
2×2 lattice-7_5nt	CCATTACACCGGCCCTGGCCA
2×2 lattice-8_5nt	AGGGCCGGACCGCGTTCGGTC
2×2 lattice-9_5nt	TTAACCGTGGCTAGCCCTGTA
2×2 lattice-10_5nt	GGCTAGCCTGCGGGTTGTGAT
2×2 lattice-11_5nt	AACCCGCACCTCGGCCTTTTT
2×2 lattice-12_5nt	GGCCGAGGACGGTTAATTTTT
2×2 lattice-13_5nt	TTCTCGGTGGGTGTCCTGGCC
2×2 lattice-14_5nt	GGACACCCTGATGACCTTTTT
2×2 lattice-15_5nt	GGTCATCACCTCGAGGTTTTT
2×2 lattice-16_5nt	CCTCGAGGACCGAGAAATCAC
2×2 lattice-1_6nt	TGGATGGTGGATCTCTTTTTT
2×2 lattice-2_6nt	GAGATCCTGTAGCAAACCGTA
2×2 lattice-3_6nt	TTGCTACACCCTGAGTTTACA
2×2 lattice-4_6nt	CTCAGGGACCATCCATTTTTT
2×2 lattice-5_6nt	ACGCGGTGGGACCGGTTTTTT
2×2 lattice-6_6nt	CCGGTCCCTGTAATGTTTTTT
2×2 lattice-7_6nt	CATTACACCGGCCCTGCCACT
2×2 lattice-8_6nt	AGGGCCGGACCGCGTTACGGT
2×2 lattice-9_6nt	TAACCGTGGCTAGCCTGTAAA
2×2 lattice-10_6nt	GGCTAGCCTGCGGGTACGTGA
2×2 lattice-11_6nt	ACCCGCACCTCGGCCTTTTTT
2×2 lattice-12_6nt	GGCCGAGGACGGTTATTTTTT
2×2 lattice-13_6nt	TTCTCGGTGGGTGTCAGTGGC
2×2 lattice-14_6nt	GACACCCTGATGACCTTTTTT
2×2 lattice-15_6nt	GGTCATCACCTCGAGTTTTTT
2×2 lattice-16_6nt	CTCGAGGACCGAGAATCACGT
2×2 lattice-1_7nt	GGATGGTGGATCTCTTTTTTT
2×2 lattice-2_7nt	GAGATCCTGTAGCAGACCGTA
2×2 lattice-3_7nt	TGCTACACCCTGAGTTTACAG
2×2 lattice-4_7nt	CTCAGGGACCATCCTTTTTTT
2×2 lattice-5_7nt	ACGCGGTGGGACCGTTTTTTT
2×2 lattice-6_7nt	CGGTCCCTGTAATGTTTTTTT
2×2 lattice-7_7nt	CATTACACCGGCCCGGCCACT
2×2 lattice-8_7nt	GGGCCGGACCGCGTTACGGTC
2×2 lattice-9_7nt	TAACCGTGGCTAGCCTGTAAA
2×2 lattice-10_7nt	GCTAGCCTGCGGGTACGTGAT
2×2 lattice-11_7nt	ACCCGCACCTCGGCTTTTTTT
2×2 lattice-12_7nt	GCCGAGGACGGTTATTTTTTT
2×2 lattice-13_7nt	TCTCGGTGGGTGTCAGTGGCC
2×2 lattice-14_7nt	GACACCCTGATGACTTTTTTT
2×2 lattice-15_7nt	GTCATCACCTCGAGTTTTTTT
2×2 lattice-16_7nt	CTCGAGGACCGAGAATCACGT

## Sheet: 5×n
5xn_1	AAAGCGGTAGTGGTGAAAGACCTCTCGAG
5xn_2	AGAGGTCTTTCACCTGGCTTCCATATCCTTTCTCT
5xn_3	TATGGAAGCCACCGAAGAGATGCAACTCG
5xn_4	TTGCATCTCTTCGGACTACCGCTTTTTTTTTTTTT
5xn_5	AATAAATGCGTGGAAGTCCGTTGATCCTA
5xn_6	ATCAACGGACTTCCTGACCTTGTCTATGCCGTCGT
5xn_7	AGACAAGGTCACCTGACAGTGGCAGTAGG
5xn_8	CTGCCACTGTCAGGACGCATTTATTAGAGAAAGGA
5xn_9	TCCTCCAAAGTGGATCGGACATCGATTTA
5xn_10	TCGATGTCCGATCCTGGTAGACGTGCGGCCTCGTT
5xn_11	CACGTCTACCACCTCCTGGCCGTTCTAAA
5xn_12	GAACGGCCAGGAGGACTTTGGAGGAACGACGGCAT
5xn_13	ACGAAGCTGGTGGACACGAGTGTGGTGAG
5xn_14	CCACACTCGTGTCCTGAGTTGTTACACGCCGGTAG
5xn_15	GTAACAACTCACCATTGTGCAGGTCCTCA
5xn_16	GACCTGCACAATGGACCAGCTTCGTAACGAGGCCG
5xn_17	CCTTGGCCTGTGGTGCCTACCTCATTTGT
5xn_18	ATGAGGTAGGCACCTGTCGCCGACGTTTTTTTTTT
5xn_19	CGTCGGCGACACCGGATCTCATGCTACAA
5xn_20	AGCATGAGATCCGGACAGGCCAAGGCTACCGGCGT

## Sheet: 5x5 lattice
5x5 strand 16 D TTT	TTTCTAAATGCCCGGTATTCGCCTTCTCTT
5x5 strand 42 D TTT	TTTCCTAAGAGATCCCGTTTTTAGCCGATT
5x5 strand 46 D TTT	TTTAGAAACGTACTGACTTCCGGATCGCTT
5x5 strand 50 D TTT	TTTGCCAAATCCATTATTTTTATTGCGCTT
5x5 strand 10 D TTT	TTTTACAAACCGTGGCTTTCTACTATGTCGGTT
5x5 strand 14 L TTT	TTTAGCAATCTGTTCGCTATTTTACCGGGCATT
5x5 strand 54 L TTT	TTTAATGCACAGACACTTTTTCTTGGTCTT
5x5 strand 58 L TTT	TTTAAGATCGCGTTACTTTAAGCATAAGTT
5x5 strand 62 L TTT	TTTAACTCGTTTATATCTTGGATTTATCTT
5x5 strand 4 L TTT	TTTAACATGGACCCGTATTAGACGATAATT
5x5 strand 6 R TTT	TTTAGTAATGCGTTGGCAAGTTGTTCCGGCGTT
5x5 strand 30 R TTT	TTTAATGGTCTTGTTGCTTCATTCAACCTT
5x5 strand 38 R TTT	TTTAATCTTGCATCCTTTTGGTGCTGAGTT
5x5 strand 34 R TTT	TTTAAGCTGGCTCATATTTGGATCTATCTT
5x5 strand 12 R TTT	TTTAACCGACATAGTAGTTACCATAGAGTT
5x5 strand 8 U TTT	TTTTGCAACGCCGGAACTTCTTGCGTCATT
5x5 strand 18 U TTT	TTTTCGAAACATAACCTTTGAGTATATGTT
5x5 strand 22 U TTT	TTTTCCAACCTTTCATCTTGTAGCGGGCTT
5x5 strand 26 U TTT	TTTGAGAATATTGATGGTTCCTCAGACTTT
5x5 strand 2 U TTT	TTTAGTAAGTCTATCTGTTTACGGGTCCATGTT
5x5 strand 1-block	AAGCATCGTTAATCGTGAATTTTCAGATAGACTTACT
5x5 strand 9-block	AAACATCTTTAACCTCCTCGTTTAGCCACGGTTTGTA
5x5 strand 17-block	AAAGCTCATTAAGGAAACACTTTAGGTTATGTTTCGA
5x5 strand 21-block	AGCGACGGACAATCGATCCAATTGATGAAAGGTTGGA
5x5 strand 25-block	AATATGAGTTAACCATATTTATTCCATCAATATTCTC
5x5 strand 41-block	TGGTCTGCTGAATACTCACAATTCGGGATCTCTTAGG
5x5 strand 45-block	AATAGGGTTTAAGCACGTAGATTGTCAGTACGTTTCT
5x5 strand 49-block	AAGTGGCATTAAGAGCACGCTTTATAATGGATTTGGC
5x5 strand 13 L-block	AATAGGCTTTAAGACATGCCGTTATAGCGAACAGATT
5x5 strand 53 L-block	AATCACTCTTAATCGGGACCGTTAGTGTCTGTGCATT
5x5 strand 57 L-block	AACTTGGCTTAACTCCACGGTTTAGTAACGCGATCTT
5x5 strand 61 L-block	AAGCGATATTAACTCTGTCACTTGATATAAACGAGTT
5x5 strand 5 R-block	AACCGACGTTAAATCGTAGGATTCTTGCCAACGCATT
5x5 strand 29 R-block	AAGCAATGTTAAACACCGATTTTGCAACAAGACCATT
5x5 strand 33 R-block	AAGAAAGTTTAACAGAAGTGCTTATATGAGCCAGCTT
5x5 strand 37 R-block	AACCGCTCTTAATGGTGTATTTTAAGGATGCAAGATT
5x5 strand 16 Center D	TACCTAAATGCCCGGTATTCGCCTTCTCTT
5x5 strand 42 Center D	TTACCTAAGAGATCCCGTTTTTAGCCGATT
5x5 strand 46 Center D	CCTAGAAACGTACTGACTTCCGGATCGCTT
5x5 strand 50 Center D	TCGGCCAAATCCATTATTTTTATTGCGCTT
5x5 strand 10 Center D	TACTACAAACCGTGGCTTTCTACTATGTCGGTT
5x5 strand 6 Center R	TACAGTAATGCGTTGGCAAGTTGTTCCGGCGTT
5x5 strand 30 Center R	TCGAATGGTCTTGTTGCTTCATTCAACCTT
5x5 strand 38 Center R	TTAAATCTTGCATCCTTTTGGTGCTGAGTT
5x5 strand 34 Center R	CCTAAGCTGGCTCATATTTGGATCTATCTT
5x5 strand 12 Center R	TACAACCGACATAGTAGTTACCATAGAGTT
5x5 strand 4 Center L	TACAACATGGACCCGTATTAGACGATAATT
5x5 strand 58 Center L	CCTAAGATCGCGTTACTTTAAGCATAAGTT
5x5 strand 62 Center L	TTAAACTCGTTTATATCTTGGATTTATCTT
5x5 strand 14 Center L	TACAGCAATCTGTTCGCTATTTTACCGGGCATT
5x5 strand 54 Center L	TCGAATGCACAGACACTTTTTCTTGGTCTT
5x5 strand 2 L Sur U	GTAAGTAAGTCTATCTGTTTACGGGTCCATGTT
5x5 strand 26 Sur U	TAAGAGAATATTGATGGTTCCTCAGACTTT
5x5 strand 22 Sur U	AGGTCCAACCTTTCATCTTGTAGCGGGCTT
5x5 strand 18 Sur U	CGATCGAAACATAACCTTTGAGTATATGTT
5x5 strand 8 Sur U	GTATGCAACGCCGGAACTTCTTGCGTCATT
5x5 strand 8 Center U	TACCGCAACGCCGGAACTTCTTGCGTCATT
5x5 strand18 Center U	TTACCGAAACATAACCTTTGAGTATATGTT
5x5 strand22 Center U	CCTACCAACCTTTCATCTTGTAGCGGGCTT
5x5 strand26 Center U	TCGGAGAATATTGATGGTTCCTCAGACTTT
5x5 strand2 Center U	TACTGTAAGTCTATCTGTTTACGGGTCCATGTT
5x5 strand6 Center R	TACCGTAATGCGTTGGCAAGTTGTTCCGGCGTT
5x5 strand30 Center R	TCGGATGGTCTTGTTGCTTCATTCAACCTT
5x5 strand38 Center R	TTACATCTTGCATCCTTTTGGTGCTGAGTT
5x5 strand34 Center R	CCTAAGCTGGCTCATATTTGGATCTATCTT
5x5 strand12 Center R	TACTACCGACATAGTAGTTACCATAGAGTT
5x5 strand4 Center L	TACTACATGGACCCGTATTAGACGATAATT
5x5 strand58 Center L	CCTAAGATCGCGTTACTTTAAGCATAAGTT
5x5 strand62 Center L	TTACACTCGTTTATATCTTGGATTTATCTT
5x5 strand14 Center L	TACCGCAATCTGTTCGCTATTTTACCGGGCATT
5x5 strand54 Center L	TCGGATGCACAGACACTTTTTCTTGGTCTT
5x5 strand 1-block	AAGCATCGTTAATCGTGAATTTTCAGATAGACTTAC
5x5 strand 9-block	AAACATCTTTAACCTCCTCGTTTAGCCACGGTTTGT
5x5 strand 17-block	AAAGCTCATTAAGGAAACACTTTAGGTTATGTTTCG
5x5 strand 21-block	AGCGACGGACAATCGATCCAATTGATGAAAGGTTGG
5x5 strand 25-block	AATATGAGTTAACCATATTTATTCCATCAATATTCT
5x5 strand 41-block	TGGTCTGCTGAATACTCACAATTCGGGATCTCTTAG
5x5 strand 45-block	AATAGGGTTTAAGCACGTAGATTGTCAGTACGTTTC
5x5 strand 49-block	AAGTGGCATTAAGAGCACGCTTTATAATGGATTTGG
5x5 strand 13 L-block	AATAGGCTTTAAGACATGCCGTTATAGCGAACAGAT
5x5 strand 53 L-block	AATCACTCTTAATCGGGACCGTTAGTGTCTGTGCAT
5x5 strand 57 L-block	AACTTGGCTTAACTCCACGGTTTAGTAACGCGATCT
5x5 strand 61 L-block	AAGCGATATTAACTCTGTCACTTGATATAAACGAGT
5x5 strand 5 R-block	AACCGACGTTAAATCGTAGGATTCTTGCCAACGCAT
5x5 strand 29 R-block	AAGCAATGTTAAACACCGATTTTGCAACAAGACCAT
5x5 strand 33 R-block	AAGAAAGTTTAACAGAAGTGCTTATATGAGCCAGCT
5x5 strand 37 R-block	AACCGCTCTTAATGGTGTATTTTAAGGATGCAAGAT
5x5 strand 2 L Sur U	GGTAGTAAGTCTATCTGTTTACGGGTCCATGTT
5x5 strand 26 Sur U	GTAAAGAATATTGATGGTTCCTCAGACTTT
5x5 strand 22 Sur U	TAGGCCAACCTTTCATCTTGTAGCGGGCTT
5x5 strand 18 Sur U	CCGACGAAACATAACCTTTGAGTATATGTT
5x5 strand 8 Sur U	AGTAGCAACGCCGGAACTTCTTGCGTCATT

## Sheet: Snowflake
TE_0[34]0[12]	TAAACATCCCTTACACTGGTGTGTTTT
TE_1[12]1[34]	TTTTTTCAGCAAATCGTTAACGGCATC
TE_2[34]2[16]	GAGAGTTGCAGCAAGCGGTTTTT
TE_3[16]3[34]	TTTTCCACGCTGGTTTGCCCCAG
TE_4[34]4[19]	TCACCCAAATCAAGTTTTTT
TE_5[19]5[34]	TTTTTTTTGGGGTCGAGGTG
TE_8[34]8[12]	TAAAAGAGTCTGTCCATCACGCATTTT
TE_9[12]9[34]	TTTTAATTAACCGTTGTAGCAATACTT
TE_10[34]10[16]	ATTGAGGAAGGTTATCTAATTTT
TE_11[16]11[34]	TTTTAATATCTTTAGGAGCACTA
TE_12[34]12[19]	TCCTGATTATCAGATGTTTT
TE_13[19]13[34]	TTTTATGGCAATTCATCAAT
TE_16[34]16[12]	AATATATGTGAGTGAATAACCTTTTTT
TE_17[12]17[34]	TTTTGCTTCTGTAAATCGTCGCTATTA
TE_18[34]18[16]	CATGTTCAGCTAATGCAGATTTT
TE_19[16]19[34]	TTTTACGCGCCTGTTTATCAACA
TE_20[34]20[19]	AGCAAATCAGATATAGTTTT
TE_21[19]21[34]	TTTTAAGGCTTATCCGGTAT
TE_24[34]24[12]	ATAACCCACAAGAATTGAGTTAATTTT
TE_25[12]25[34]	TTTTGCCCAATAATAAGAGCAAGAAAC
TE_26[34]26[16]	GTTTTCATCGGCATTTTCGTTTT
TE_27[16]27[34]	TTTTGTCATAGCCCCCTTATTAG
TE_28[34]28[19]	GATATTCACAAACAAATTTT
TE_29[19]29[34]	TTTTTAAATCCTCATTAAAG
TE_32[34]32[12]	CACCCTCAGAACCGCCACCCTCATTTT
TE_33[12]33[34]	TTTTGAGCCACCACCCTCATTTTCAGG
TE_34[34]34[16]	CTTTTTCATGAGGAAGTTTTTTT
TE_35[16]35[34]	TTTTCCATTAAACGGGTAAAATA
TE_36[34]36[19]	CAGACGGTCAATCATATTTT
TE_37[19]37[34]	TTTTAGGGAACCGAACTGAC
TE_40[34]40[12]	GATTTAGGAATACCACATTCAACTTTT
TE_41[12]41[34]	TTTTTAATGCAGATACATAACGCCAAA
TE_42[34]42[16]	CCATATAACAGTTGATTCCTTTT
TE_43[16]43[34]	TTTTCAATTCTGCGAACGAGTAG
TE_44[34]44[19]	CTAAATCGGTTGTACCTTTT
TE_45[19]45[34]	TTTTAAAAACATTATGACCC
A0_0[34]0[12]	TAAACATCCCTTACACTGGTGTGTAGCACGACTTT
A0_1[12]1[34]	TTCAGCAAATCGTTAACGGCATCCTTTAGTGAGCG
A0_4[34]4[19]	TCACCCAAATCAAGTTCGTAACCAGACA
A0_5[19]5[34]	TTTTGGGGTCGAGGTGTCTGTACGAGAG
B0_8[34]8[12]	TAAAAGAGTCTGTCCATCACGCATTCCACGTTCAA
B0_9[12]9[34]	AATTAACCGTTGTAGCAATACTTCTGCTTTAGGAG
B0_12[34]12[19]	TCCTGATTATCAGATGAGGACTTATCCC
B0_13[19]13[34]	ATGGCAATTCATCAATAAGTGGAGACAG
C0_16[34]16[12]	AATATATGTGAGTGAATAACCTTTAGACCACCACT
C0_17[12]17[34]	GCTTCTGTAAATCGTCGCTATTACTCATATAAATG
C0_20[34]20[19]	AGCAAATCAGATATAGTCTAGGAGCAGA
C0_21[19]21[34]	AAGGCTTATCCGGTATTCGTTGGTGCTC
D0_24[34]24[12]	ATAACCCACAAGAATTGAGTTAATCGAAGGAATGT
D0_25[12]25[34]	GCCCAATAATAAGAGCAAGAAACTCTCCAGGTCTC
D0_28[34]28[19]	GATATTCACAAACAAAGTCCTCCAGAGA
D0_29[19]29[34]	TAAATCCTCATTAAAGAACATCTGTTCA
E0_32[34]32[12]	CACCCTCAGAACCGCCACCCTCATAAATGCTTGTT
E0_33[12]33[34]	GAGCCACCACCCTCATTTTCAGGCGTTAATTTCAC
E0_36[34]36[19]	CAGACGGTCAATCATAACGAAGAGCTGT
E0_37[19]37[34]	AGGGAACCGAACTGACATAACTGGAAAC
F0_40[34]40[12]	GATTTAGGAATACCACATTCAACCTGCAAAGCTCA
F0_41[12]41[34]	TAATGCAGATACATAACGCCAAAAGGTCACGTTGA
F0_44[34]44[19]	CTAAATCGGTTGTACCACTTATAAATTC
F0_45[19]45[34]	AAAAACATTATGACCCGGTCTTTAAAAC
A5_0[34]0[12]	TAAACATCCCTTACACTGGTGTGCAGCTGTGCTCC
A5_1[12]1[34]	TTCAGCAAATCGTTAACGGCATCATCCTCTTTGGA
A5_4[34]4[19]	TCACCCAAATCAAGTTCTTGTGTTACGT
A5_5[19]5[34]	TTTTGGGGTCGAGGTGGACACCTACAAT
B6_8[34]8[12]	TAAAAGAGTCTGTCCATCACGCAACAGGACGACTT
B6_9[12]9[34]	AATTAACCGTTGTAGCAATACTTAAAGGACCATTA
B6_12[34]12[19]	TCCTGATTATCAGATGTCCTGAGAACAG
B6_13[19]13[34]	ATGGCAATTCATCAATTGACTAATCATA
C1_16[34]16[12]	AATATATGTGAGTGAATAACCTTCTGTCAGGACCG
C1_17[12]17[34]	GCTTCTGTAAATCGTCGCTATTATGATGGATAGAG
C1_20[34]20[19]	AGCAAATCAGATATAGTTGCTACGTCGG
C1_21[19]21[34]	AAGGCTTATCCGGTATTACGAAACGTGT
D2_24[34]24[12]	ATAACCCACAAGAATTGAGTTAAACCATTTCTAAC
D2_25[12]25[34]	GCCCAATAATAAGAGCAAGAAACTGAGCACTATAG
D2_28[34]28[19]	GATATTCACAAACAAAGGAAGTAAAGGA
D2_29[19]29[34]	TAAATCCTCATTAAAGAAGACCAAGCCC
E3_32[34]32[12]	CACCCTCAGAACCGCCACCCTCAAGCACCTCTTGA
E3_33[12]33[34]	GAGCCACCACCCTCATTTTCAGGAAACGACTACCA
E3_36[34]36[19]	CAGACGGTCAATCATAACGTTGTGACTA
E3_37[19]37[34]	AGGGAACCGAACTGACAGGAACTAAACG
F4_40[34]40[12]	GATTTAGGAATACCACATTCAACAAATTGGTAAAA
F4_41[12]41[34]	TAATGCAGATACATAACGCCAAACGTTTACGACGA
F4_44[34]44[19]	CTAAATCGGTTGTACCGTGACTGCACCC
F4_45[19]45[34]	AAAAACATTATGACCCTCGACTAACTGT
D1_29[19]29[34]	CGTTGTAAGTAAATCCTCATTAAAG
D1_28[34]28[19]	AACTACGATGATATTCACAAACAAA
D1_25[12]25[34]	ACATTCACTGCCCAATAATAAGAGCAAGAAAC
D1_24[34]24[12]	CTCCTTCAGATAACCCACAAGAATTGAGTTAA
E2_37[19]37[34]	CGTCACGAAAGGGAACCGAACTGAC
E2_36[34]36[19]	AATTAAACGCAGACGGTCAATCATA
E2_33[12]33[34]	TGTTCAACGGAGCCACCACCCTCATTTTCAGG
E2_32[34]32[12]	CAGCACGTGCACCCTCAGAACCGCCACCCTCA
F3_45[19]45[34]	AACCACGTAAAAAACATTATGACCC
F3_44[34]44[19]	TAGCAGGACCTAAATCGGTTGTACC
F3_41[12]41[34]	CTGTATACGTAATGCAGATACATAACGCCAAA
F3_40[34]40[12]	CAGCTGACCGATTTAGGAATACCACATTCAAC
A4_5[19]5[34]	TGGACTTTGTTTTGGGGTCGAGGTG
A4_4[34]4[19]	TCGTCGACATCACCCAAATCAAGTT
A4_1[12]1[34]	GCAGTGGTGTTCAGCAAATCGTTAACGGCATC
A4_0[34]0[12]	GGACAAGGATAAACATCCCTTACACTGGTGTG
B5_13[19]13[34]	AACTCGTCAATGGCAATTCATCAAT
B5_12[34]12[19]	ACTTCGATCTCCTGATTATCAGATG
B5_9[12]9[34]	ACCATCTCAAATTAACCGTTGTAGCAATACTT
B5_8[34]8[12]	GTAAAGTCTTAAAAGAGTCTGTCCATCACGCA
C6_21[19]21[34]	CGTCTCTTTAAGGCTTATCCGGTAT
C6_20[34]20[19]	TCAGCTTGAAGCAAATCAGATATAG
C6_17[12]17[34]	GTGGTAATTGCTTCTGTAAATCGTCGCTATTA
C6_16[34]16[12]	TCTATGCTCAATATATGTGAGTGAATAACCTT
D6_29[19]29[34]	AGATAGCTTTAAATCCTCATTAAAG
D6_28[34]28[19]	ATCTCGTGCGATATTCACAAACAAA
D6_25[12]25[34]	CGACTGCTAGCCCAATAATAAGAGCAAGAAAC
D6_24[34]24[12]	TGGACGAAAATAACCCACAAGAATTGAGTTAA
E1_37[19]37[34]	TATGACCAAAGGGAACCGAACTGAC
E1_36[34]36[19]	ATTCACGTACAGACGGTCAATCATA
E1_33[12]33[34]	ATATGACGAGAGCCACCACCCTCATTTTCAGG
E1_32[34]32[12]	CTTACAGGTCACCCTCAGAACCGCCACCCTCA
F2_45[19]45[34]	ACAGCAACCAAAAACATTATGACCC
F2_44[34]44[19]	GTAGCTGAGCTAAATCGGTTGTACC
F2_41[12]41[34]	TGTCCAACGTAATGCAGATACATAACGCCAAA
F2_40[34]40[12]	CAGCAGAGTGATTTAGGAATACCACATTCAAC
A3_5[19]5[34]	TAGAACTCTTTTTGGGGTCGAGGTG
A3_4[34]4[19]	CTCTCACGTTCACCCAAATCAAGTT
A3_1[12]1[34]	AGTTACACGTTCAGCAAATCGTTAACGGCATC
A3_0[34]0[12]	AGTACAATATAAACATCCCTTACACTGGTGTG
B4_13[19]13[34]	GTTATATACATGGCAATTCATCAAT
B4_12[34]12[19]	TATAGGAGGTCCTGATTATCAGATG
B4_9[12]9[34]	TAGCTAAACAATTAACCGTTGTAGCAATACTT
B4_8[34]8[12]	TCGTGAGCATAAAAGAGTCTGTCCATCACGCA
C5_21[19]21[34]	CTCAACACAAAGGCTTATCCGGTAT
C5_20[34]20[19]	TGGTCTCCTAGCAAATCAGATATAG
C5_17[12]17[34]	ATGTTACAAGCTTCTGTAAATCGTCGCTATTA
C5_16[34]16[12]	CGTGTGGTAAATATATGTGAGTGAATAACCTT
A0_D1_1_1	CTTACAACGAAA
A0_D1_2_1	ATCGTAGTTCGC
A0_D1_3_1	AGTGAATGTTGT
A0_D1_4_1	CTGAAGGAGCTC
B0_E2_1_1	TTCGTGACGTTG
B0_E2_2_1	CGTTTAATTCTC
B0_E2_3_1	CGTTGAACAGGG
B0_E2_4_1	CACGTGCTGCTG
C0_F3_1_1	TACGTGGTTAGT
C0_F3_2_1	GTCCTGCTACAT
C0_F3_3_1	CGTATACAGTCT
C0_F3_4_1	GGTCAGCTGGAG
D0_A4_1_1	CAAAGTCCAACA
D0_A4_2_1	TGTCGACGAGAG
D0_A4_3_1	CACCACTGCTCT
D0_A4_4_1	TCCTTGTCCTGA
E0_B5_1_1	TGACGAGTTAAC
E0_B5_2_1	GATCGAAGTGTG
E0_B5_3_1	TGAGATGGTACA
E0_B5_4_1	AGACTTTACGTT
F0_C6_1_1	AAAGAGACGTGA
F0_C6_2_1	TCAAGCTGATCA
F0_C6_3_1	AATTACCACGAA
F0_C6_4_1	GAGCATAGAGTT
A5_D6_1_1	AAGCTATCTGGA
A5_D6_2_1	GCACGAGATTCC
A5_D6_3_1	TAGCAGTCGACG
A5_D6_4_1	TTTCGTCCAATT
B6_E1_1_1	TTGGTCATAAAG
B6_E1_2_1	TACGTGAATTAA
B6_E1_3_1	TCGTCATATCTG
B6_E1_4_1	ACCTGTAAGTAT
C1_F2_1_1	GGTTGCTGTCGG
C1_F2_2_1	CTCAGCTACCTC
C1_F2_3_1	CGTTGGACACCG
C1_F2_4_1	ACTCTGCTGACA
D2_A3_1_1	AGAGTTCTAGTT
D2_A3_2_1	ACGTGAGAGCTA
D2_A3_3_1	CGTGTAACTTCC
D2_A3_4_1	TATTGTACTGGG
E3_B4_1_1	GTATATAACTCA
E3_B4_2_1	CCTCCTATATGG
E3_B4_3_1	GTTTAGCTATAG
E3_B4_4_1	TGCTCACGACGT
F4_C5_1_1	TGTGTTGAGTTT
F4_C5_2_1	AGGAGACCATCG
F4_C5_3_1	TTGTAACATGGG
F4_C5_4_1	TACCACACGACA
A0_D1_1_2	GTCGTGCTA
A0_D1_2_2	TCACTAAAG
A0_D1_3_2	CTGGTTACG
A0_D1_4_2	TCGTACAGA
B0_E2_1_2	AACGTGGAA
B0_E2_2_2	CTAAAGCAG
B0_E2_3_2	ATAAGTCCT
B0_E2_4_2	TCTCCACTT
C0_F3_1_2	GGTGGTCTA
C0_F3_2_2	TTATATGAG
C0_F3_3_2	GCTCCTAGA
C0_F3_4_2	CACCAACGA
D0_A4_1_2	TTCCTTCGA
D0_A4_2_2	ACCTGGAGA
D0_A4_3_2	CTGGAGGAC
D0_A4_4_2	ACAGATGTT
E0_B5_1_2	AAGCATTTA
E0_B5_2_2	AAATTAACG
E0_B5_3_2	GCTCTTCGT
E0_B5_4_2	TCCAGTTAT
F0_C6_1_2	GCTTTGCAG
F0_C6_2_2	ACGTGACCT
F0_C6_3_2	TTTATAAGT
F0_C6_4_2	TTAAAGACC
A5_D6_1_2	GCACAGCTG
A5_D6_2_2	AAAGAGGAT
A5_D6_3_2	TAACACAAG
A5_D6_4_2	GTAGGTGTC
B6_E1_1_2	TCGTCCTGT
B6_E1_2_2	TGGTCCTTT
B6_E1_3_2	TTCTCAGGA
B6_E1_4_2	GATTAGTCA
C1_F2_1_2	TCCTGACAG
C1_F2_2_2	TATCCATCA
C1_F2_3_2	ACGTAGCAA
C1_F2_4_2	CGTTTCGTA
D2_A3_1_2	AGAAATGGT
D2_A3_2_2	TAGTGCTCA
D2_A3_3_2	TTTACTTCC
D2_A3_4_2	CTTGGTCTT
E3_B4_1_2	AGAGGTGCT
E3_B4_2_2	TAGTCGTTT
E3_B4_3_2	TCACAACGT
E3_B4_4_2	TTAGTTCCT
F4_C5_1_2	TACCAATTT
F4_C5_2_2	TCGTAAACG
F4_C5_3_2	TGCAGTCAC
F4_C5_4_2	GTTAGTCGA
SFStruts_1	TTAAATAAGAATAAACACCGGGGGTTATATAACTATATGTAA
SFStruts_2	AATCATAATTACTAGAAAAAGTTTTAACCTCCGGCTTAGGTT
SFStruts_3	GACAAAAGGGCGACATTCAACTTAAGACTCCTTATTACGCAG
SFStruts_4	CGATTGAGGGAGGGAAGGTAATACCCAAAAGAACTGGCATGA
SFStruts_5	AAAGGAGCCTTTAATTGTATCTTCCAGACGTTAGTAAATGAA
SFStruts_6	GGTTTATCAGCTTGCTTTCGACGATCTAAAGTTTTGTCGTCT
SFStruts_7	TGCATCAAAAAGATTAAGAGGAGACTGGATAGCGTCCAATAC
SFStruts_8	AAGCCCGAAAGACTTCAAATAGGGGGTAATAGTAAAATGTTT
SFStruts_9	ACAACATACGAGCCGGAAGCAATACCGGGGGTTTCTGCCAGC
SFStruts_10	TAAAGTGTAAAGCCTGGGGTGCGGCGGGCCGTTTTCACGGTC
SFStruts_11	AATGGCTATTAGTCTTTAATGTTTGACGCTCAATCGTCTGAA
SFStruts_12	CGCGAACTGATAGCCCTAAAACGCTCATGGAAATACCTACAT
SFstablity_1	AGGTGTCCAGCATCAGGGCGCTGGCAAGTGGCACAGACAATA
SFstablity_2	GAGTGAGCTAACTCGCCAGCTGCATTAAACACGACCAGTAAT
SFstablity_3	AGCAGCAAATGAAACCAGCCATTGCAACGAGCGGGAGCTAAA
SFstablity_4	GTCAGTATTAACACAACGAACCACCAGCGCTTTGACGAGCAC
SFstablity_5	ATTAAATCCTCCAATCGCAAGACAAAGACCACGCTGAGAGCC
SFstablity_6	TTTCAAATATATTTTAGTTAA
SFstablity_7	AAGGCGATGCTGATGCAAATTTGCCCGAAATAAAGAAATTGC
SFstablity_8	GGTTTGAAATACCGATATACAGTAACAG
SFstablity_9	GTAGATTTTCAGGTCCTCGTTAGAATCAAGGAAAAACATCGC
SFstablity_10	GGCGAATTATTCATCCAACGCTAACGAGTATGGTTTACCAGC
SFstablity_11	TAGTATCATATGCGGAGAATCGCCATATAGGTGGCAACATAT
SFstablity_12	ATGTAATTTAGGCATCATAGGTCTGAGACAAAAGAAGATGAT
SFstablity_13	AGTAGGGCTTAATTTTATACAAATTCTTCAAAATCGCGCAGA
SFstablity_14	TTATCATTCGTAGAAAATACATACATAATTAACAACGCCAAC
SFstablity_15	AAAAGAAACGCAAAGACACCA
SFstablity_16	CGCGGGGAGAGGCGCTGTGGTGCTGCGGAGGCGCTTTCGCAC
SFstablity_17	GGGAAACCTGTCGTACATTAATTGCGTTTTTTGAGCGGCTGG
SFstablity_18	GCCAAATATGTTAGCAAACCAAGAACGGCCCAGCTACAATTT
SFstablity_19	CAATAGAAAATTCACGTCTTTCCAGAGC
SFstablity_20	TATCCTGAATCTTATTCAATTACCTGAGGACTACCTCCTGTT
SFstablity_21	GTCAAAAATGAAAATAACAGTGCCCGTATCTCCAAAAAAAAG
SFstablity_22	ACGGAAATTATTCAAGCAAAATCACCAGAACAGTTTCAGCGG
SFstablity_23	TTAGCAAGGCCGGAAGGAAACGCAATAAGAGAGAATAACATA
SFstablity_24	TGGGAATTAGAGCCTTAAAGGTGAATTAATTTTTTGTTTAAC
SFstablity_25	CGCCACCCTATTTTGCTAAACAACTTTCTAGCACCATTACCA
SFstablity_26	AGTGAGAATAGAAAGGAACAA
SFstablity_27	GCTCCATTTTCTGTATGGGCAGAGCCACTAAGTTTTAACGGG
SFstablity_28	TTTCACGTTGAAAATAAACAGTTAATGC
SFstablity_29	GTCAGTGCCTTGAGTAGCAGCCTTTACATAACGGAAATATTG
SFstablity_30	GTTGTTCCAATTGGCAGATTCACCAGTCTGAATCGGCCAACG
SFstablity_31	AAAAGGGACATTCTGGCCAAC
SFstablity_32	TAGGATTAGCGGGGACAAAGCTGCTCATTAGTCAGAAGCAAA
SFstablity_33	TTTCTTAAACAGCTGATATATTCGGTCGCCTCAAATGCTTTA
SFstablity_34	GAGTTAAAGGCCGCACAGCCCTCATAGTAGGCGGATAAGTGC
SFstablity_35	GCCCACGCATAACCTGATACCGATAGTTCTCAAGAGAAGGAT
SFstablity_36	ATACCAAGCTAAATATTCATTGAATCCCCTGAGGCTTGCAGG
SFstablity_37	AACAGTTCAGAAAACGAGAAT
SFstablity_38	GCGGATTGCGGAATCGTCAGCGAAACAACCGGATATTCATTA
SFstablity_39	TACCCTGACTATTATCAGTGAATAAGGC
SFstablity_40	CCCAAATCAACGTATTTTGCTCAGTACCTAGCGTAAGGTGAA
SFstablity_41	TTTTTGATGGATTATTTACGTTTGGAACAGGGAAGAAAGCGA
SFstablity_42	AGCGTAAGAATACGTGTAGCGGTCACGC
SFstablity_43	GAATTACCTTATGCGGTGAGAAAGGCCGTTATCCGCTCACAA
SFstablity_44	TTTAATTCGAGCTTCTTTAATTGCTCCTCTCACAGTTGAGGA
SFstablity_45	ATTTTTGCGGATGGTTGCAAAAGAAGTTGCTCATTATACCAG
SFstablity_46	GGATTAGAGAGTACCAAAGCGAACCAGAACTTTAATCATTGT
SFstablity_47	TGGCATCAACTTCGCGTCCGTGAGCCTCTTTGATAAGAGGTC
SFstablity_48	TCCCCGGGTACCGAGCTCGAA
SFstablity_49	TTCCACACGCGTGCCTGTTTTCTACTAAGAGTAATGTGTAGG
SFstablity_50	CCTGTGTGAAATTGGAGACAGTCAAATC
SFstablity_51	TAAAGATTCAAAAGGATTTTAAGAACTGTTGCCAGATCGCGT
SFstablity_52	AAGGAGCGGGCGCTAGCGGGGTCATTGCCCAGAATGCCTAAT
SFstablity_53	GTATAACGTGCTTTTTAACGTCAGATGAACCGTGTGATAAAT
SFstablity_54	CATTAAAAATACCGCGCCTGCAACAGTGACGCGAGAAAACTT
SFImage_1	GATTTAGAAGTATTCATTATCATTTTGCGTTAGAACCTACCA
SFImage_2	TTCATTTGAATTACCTCCCGACTTGCGGTTTTTATTTTCATC
SFImage_3	TCAATCCGCCGGGCGTGGCGAGAAAGGAAAGAGTCCACTATT
SFImage_4	TGCCCTGCGGCTGGGGGAGCCCCCGATTCGAAAAACCGTCTA
SFImage_5	CGCGCCTGTGCACTGTTTGCGTATTGGGAGATAGGGTTGAGT
SFImage_6	GCCGGTGCCCCCTGGAGACGGGCAACAGCCGAAATCGGCAAA
SFImage_7	AACAGTTGAAAGGACTTTGATTAGTAATGTGAGGCCACCGAG
SFImage_8	AAATATCAAACCCTAAACTATCGGCCTTAGGAACGGTACGCC
SFImage_9	ACAACTAATAGATTAATTATCATCATATATAATCCTGATTGT
SFImage_10	AAAAGTTTGAGTAAAGACTTTACAAACACCTTGCTGAACCTC
SFImage_11	ACCAGAAGGAGCGGAGAGCCGTCAATAGTCAGTTGGCAAATC
SFImage_12	TTGGATTATACTTCTGTTTTTATAATCAAACATCACTTGCCT
SFImage_13	TATCAAAATTATTTAAGGGATTTTAGACGCTGGTAATATCCA
SFImage_14	GAAACAAACATCAAGTTGCTATTTTGCAGTATTAAACCAAGT
SFImage_15	TGAATTTATCAAAAGAGGCATTTTCGAGTCGGCTGTCTTTCC
SFImage_16	CATAGCGATAGCTTCAAAAGGTAAAGTATATCCCATCCTAAT
SFImage_17	ACGACAATAAACAAATTAATTTTCCCTTACAGTACATAAATC
SFImage_18	ATATAAAGTACCGAAGATTAAGACGCTGTTACATTTAACAAT
SFImage_19	ATAGATAAGTCCTGCGCGCCCAATAGCATCTAAGAACGCGAG
SFImage_20	TTACGAGCATGTAGGAACAAGCAAGCCGGAGGTTTTGAAGCC
SFImage_21	CCGCCTGGCCCTGAAGATGCCGGGTTACTTCTTTGCTCGTCA
SFImage_22	TTCTTTTCACCAGTCATCAGACGATCCAAGCCGGGTCACTGT
SFImage_23	ACCGCACTCATCGAAAACCAATCAATAACCAGTAATAAGAGA
SFImage_24	GTAGGAATCATTACAACAAGAAAAATAAATTCTGTCCAGACG
SFImage_25	GCGTTTTAGCGAACCTTTTTTAATGGAAAGAATCCTTGAAAA
SFImage_26	TTAAATCAAGATTAGAAAACAAAATTAAAGAAGAGTCAATAG
SFImage_27	AAAACAGGGAAGCGGAGTGTACTGGTAACACCCTCAGAGCCG
SFImage_28	CTGAACAAAGTCAGTACCGTTCCAGTAACAGCATTGACAGGA
SFImage_29	CCAGAAGGAAACCGAACGTCACCAATGAGCCACCCTCAGAAC
SFImage_30	AGCCCTTTTTAAGAAGCGACAGAATCAAACCGGAACCAGAGC
SFImage_31	TCAGACTGTAGCGCAATGAAATAGCAATCTAATATCAGAGAG
SFImage_32	GCACCGTAATCAGTAAAGTAAGCAGATAATTAACTGAACACC
SFImage_33	CGTTTGCCATCTTTAGACGATTGGCCTTCCAGAATGGAAAGC
SFImage_34	CACCACCGGAACCGACCAGAGCCGCCGCGCGTCATACATGGC
SFImage_35	CCACCAGAACCACCCCTCCCTCAGAGCCAACCATCGATAGCA
SFImage_36	GGTTGAGGCAGGTCTCATAATCAAAATCGTTTGCCTTTAGCG
SFImage_37	GCAGTCTCTGAATTAGGGTAATTGAGCGAGCTATCTTACCGA
SFImage_38	TTTTGATGATACAGCATTAGACGGGAGAGCCGAACAAAGTTA
SFImage_39	CAGGCGAAAATCCTCACTACGTGAACCACCGTAAAGCACTAA
SFImage_40	ATCCCTTATAAATCCCAACGTCAAAGGGTAGAGCTTGACGGG
SFImage_41	CGTCGAGAGGGTTGAATCTTGACAAGAAAGTACAACGGAGAT
SFImage_42	CACCGTACTCAGGAGTACAGACCAGGCGAAATCCGCGACCTG
SFImage_43	GTAGCATTCCACAGTTTTGCGGGATCGTGACCCCCAGCGATT
SFImage_44	CCGTAACACTGAGTAACGAGGGTAGCAAAAAACGAAAGAGGC
SFImage_45	TTGAGGACTAAAGAGATAGCAAGCCCAAACCCTCAGAACCGC
SFImage_46	AAAGACAGCATCGGTTCGTCACCAGTACCGGAATAGGTGTAT
SFImage_47	CGTAATGCCACTACGCCGGAACGAGGCGCAACTTTGAAAGAG
SFImage_48	AAAAGAATACACTAGATAAATTGTGTCGCATAGGCTGGCTGA
SFImage_49	TTGTATCATCGCCTAAACACTCATCTTTCACCCTCAGCAGCG
SFImage_50	CTCCATGTTACTTAGAAGGCACCAACCTCGGCTACAGAGGCT
SFImage_51	GACAGATGAACGGTGGTTTAGTACCGCCTAGGAACCCATGTA
SFImage_52	CCTTCATCAAGAGTATATAAGTATAGCCAAACTACAACGCCT
SFImage_53	AAAGAACGTGGACTAAAAGAATAGCCCGCGCCAGGGTGGTTT
SFImage_54	TCAGGGCGATGGCCGTTTGATGGTGGTTCTGATTGCCCTTCA
SFImage_55	TCAGGACGTTGGGATAAATGCAATGCCTTAGTAGTAGCATTA
SFImage_56	AACGGAACAACATTTTTCAACGCAAGGAAAGAATTAGCAAAA
SFImage_57	ATAGCGAGAGGCTTCTTAGAGCTTAATTGCGAGCTGAAAAGG
SFImage_58	ACTATCATAACCCTTTTTAAATATGCAACAAATGGTCAATAA
SFImage_59	CTGGAAGTTTCATTAGGAATTACGAGGCGATTCATCAGTTGA
SFImage_60	TGTAGCTCAACATGCGTTTACCAGACGATAATAAAACGAACT
SFImage_61	ATTTAGTTTGACCACTCAGAGCATAAAGTGTAATACTTTTGC
SFImage_62	CCTGTTTAGCTATAATACAGGCAAGGCATAAAAATTTTTAGA
SFImage_63	ACATCCAATAAATCTTTTCATTTGGGGCGCTGAATATAATGC
SFImage_64	TTAAGCAATAAAGCTTAGATACATTTCGCTAAAGTACGGTGT
SFImage_65	GGGAGAAGCCTTTAATTACAGGTAGAAAATAGTAAGAGCAAC
SFImage_66	ACCCTCATATATTTAGAAAAATCTACGTCGATAAAAACCAAA
SFImage_67	ATCGGAACCCTAAATAATGGGTAAAGGTCTGCAGCCAGCGGT
SFImage_68	GAAAGCCGGCGAACGCGGTTGCGGTATGGCGCAGTGTCACTG
SFImage_69	CAGGAGGCCGATTAGCACGTAAAACAGAACGTTATTAATTTT
SFImage_70	AGAATCCTGAGAAGTGAATAATGGAAGGGGAACAAAGAAACC
SFImage_71	GAACAATATTACCGAATCTAAAGCATCAATTCGACAACTCGT
SFImage_72	GAGTAGAAGAACTCCAATCAATATCTGGATAATACATTTGAG
